# Supplementary material for: Adoption of Focus Groups in Designing Interventions to Address Vaccine Hesitancy Among Adolescents and Their Parents: A Systematic Review
Source: Vaccines (Basel). 2025 Oct 29;13(11):1108. doi: 10.3390/vaccines13111108 (PMC12656320; doi:10.3390/vaccines13111108)
Supplement: Supplementary file 1 [file vaccines-13-01108-s001.zip]

Archive with 3 entries (3 files):
- vaccines-3934395-PRISMA_2020_checklist.pdf
- vaccines-3934395-Table S1.pdf
- vaccines-3934395-PRISMA_2020_abstract_checklist.pdf
